# Supplementary material for: Trauma-Informed Care for Acute Care Settings: A Novel Simulation Training for Medical Students
Source: MedEdPORTAL. 2023 Jul 28;19:11327. doi: 10.15766/mep_2374-8265.11327 (PMC10376910; doi:10.15766/mep_2374-8265.11327)
Supplement: Supplementary file 1 — TIC Acute Care Didactic.pptxSimulation Cases.docxDebriefing Materials.docxSimulation Checklists.docxSurvey Questions.docx [file mep_2374-8265.11327-s001.zip]

Archive with 6 entries (6 files):
- B. Simulation Cases.docx
- A. TIC Acute Care Didactic.pptx
- C. Debriefing Materials.docx
- D. Simulation Checklists.docx
- E. Survey Questions.docx
- Educational Summary Report_11327.pdf
